# Supplementary material for: Structural Characterization of Heat Shock Protein 90β and Molecular Interactions with Geldanamycin and Ritonavir: A Computational Study
Source: Int J Mol Sci. 2024 Aug 12;25(16):8782. doi: 10.3390/ijms25168782 (PMC11354266; doi:10.3390/ijms25168782)
Supplement: Supplementary file 1 [file ijms-25-08782-s001.zip]

Archive with 24 entries (24 files):
- LimaEtAl_SM/FigS1.docx
- LimaEtAl_SM/FigS10.docx
- LimaEtAl_SM/FigS11.docx
- LimaEtAl_SM/FigS2.docx
- LimaEtAl_SM/FigS3.docx
- LimaEtAl_SM/FigS4.docx
- LimaEtAl_SM/FigS5.docx
- LimaEtAl_SM/FigS6.docx
- LimaEtAl_SM/FigS7.docx
- LimaEtAl_SM/FigS8.docx
- LimaEtAl_SM/FigS9.docx
- LimaEtAl_SM/Tabelas_S1-7.docx
- Figure S1.pdf
- Tables S1-7.pdf
- Figure S2.pdf
- Figure S3.pdf
- Figure S4.pdf
- Figure S5.pdf
- Figure S6.pdf
- Figure S7.pdf
- Figure S8.pdf
- Figure S9.pdf
- Figure S10.pdf
- Figure S11.pdf
